# Supplementary material for: Differential Proteomic Analysis of Extracellular Vesicles Produced by Granulicatella adiacens in Biofilm vs. Planktonic Lifestyle
Source: Dent J (Basel). 2025 Nov 26;13(12):557. doi: 10.3390/dj13120557 (PMC12732219; doi:10.3390/dj13120557)
Supplement: Supplementary file 1 [file dentistry-13-00557-s001.zip]

Archive with 1 entries (1 files):
- dentistry-3908660-supplementary.docx
